# Supplementary material for: Man and the Last Great Wilderness: Human Impact on the Deep Sea
Source: PLoS One. 2011 Aug 1;6(8):e22588. doi: 10.1371/journal.pone.0022588 (PMC3148232; doi:10.1371/journal.pone.0022588)
Supplement: Table S1 — Expert assessment of past human impacts on the deep sea. Impacts have been classified from very negative (5) to neutral (0) for each habitat considered. In some cases we have designated no evidence available and an unlikely impact (NA), while in other cases, no evidence is available and potential impact is unknown (?). The total and mean impacts are calculated for disposal, exploitation and climate change in each habitat. A grand total and grand mean are calculated for all impacts affecting each habitat and coded with bold and italics to highlight habitats at major risk. For grand total impact: 0–7 (no format), 8–15 (bold), >16–30 (bold and italics). For grand mean impact: 0–0.4 (no format), 0.5–0.6 (bold), >0.6 (bold and italics). This table was compiled during the SYNDEEP workshop (Scripps, Sept. 2008) with the participation of: Billett DSM, Brand A, Cordes EE, Escobar E, Fournier L, Grassle F, Keller S, Levin LA, Martinez-Arbizu P, Menot L, Metaxas A, Miloslavich P, Priede I, Ramirez-Llodra E, Rowden AA, Sibuet M, Smith CR, Tittensor D, Tyler PA, Vanreusel A, Vecchione M, Snelgrove P, Stocks K. AP, abyssal plains; BP, bathypelagic; Chemical cont. CFCs, chemical contamination by chlorofluorocarbons; Chemical cont. PAHs, chemical contamination by polycyclic aromatic hydrocarbons; CS, cold seeps; CWC, cold-water corals; HT, hadal trenches; HV, hydrothermal vents; MnA, manganese nodules on abyssal plains; MOR, mid-ocean ridges; OMZ, oxygen minimum zones; SC, submarine canyons, SL, sediment slopes; SM, seamounts. (XLS) [file pone.0022588.s001.xls]

## Sheet: PAST
PAST IMPACT	MOR	SL	SC	CWC	CS	HV	SM	OMZ	AP	MnA	BP	HT
DISPOSAL
Clinker	1	2	1	?	?	NA	?	?	2	2	NA	1
Sewage	NA	3	2	1	NA	NA	NA	NA	NA	NA	1	NA
Dredge spoil	NA	3	1	1	NA	NA	NA	NA	NA	NA	1	NA
Pharmaceuticals	NA	1	NA	NA	NA	NA	NA	NA	NA	NA	1	1
Low-level radioactive waste	NA	2	1	NA	NA	NA	NA	NA	1	NA	NA	NA
Radionucleids	NA	1	NA	NA	NA	NA	NA	NA	1	1	NA	NA
Chemical cont.: CFCs	?	?	?	?	?	NA	?	?	?	?	1	?
Chemical cont.: PAHs	NA	1	1	?	1	NA	?	?	?	?	?	?
Large structures (wrecks)	NA	1	1	?	1	NA	?	?	1	1	NA	?
Munitions	NA	1	1	NA	NA	NA	NA	NA	?	?	NA	?
CO2	NA	0	NA	NA	0	NA	NA	NA	0	0	NA	0
Total impact disposal	1	16	8	3	2	1	0	0	6	5	4	3
Mean impact disposal	0.0833333	1.33333	0.666667	0.25	0.166667	0.0833333	0	0	0.5	0.416667	0.333333	0.25
EXPLOITATION
Trawling	1	1	1	1	1	NA	1	0	0	NA	1	NA
Long-lining	1	1	1	1	1	NA	1	0	0	NA	1	NA
Ghost fishing	0	0	0	0	0	NA	0	NA	NA	NA	NA	NA
Mining	0	0	NA	NA	NA	0	0	0	0	0	NA	NA
Oil and gas	NA	3	NA	2	3	NA	NA	3	NA	NA	1	NA
Underwater cables	1	1	1	1	1	NA	NA	1	1	1	NA	NA
Pipelines	NA	0	0	0	0	NA	NA	0	0	NA	NA	NA
Science	0	0	0	0	0	0	0	0	0	0	0	0
Acoustics	?	?	?	?	?	?	?	?	?	?	2	?
Total impact exploitation	3	6	3	5	6	0	2	4	1	1	5	0
Mean impact exploitation	0.333333	0.666667	0.333333	0.555556	0.666667	0	0.222222	0.444444	0.111111	0.111111	0.555556	0
ACIDIFICATION & CLIMATE
Ocean acidification	0	0	0	0	0	0	0	0	0	0	0	0
Warming temperature	0	0	0	0	0	NA	0	0	0	NA	0	0
Hypoxia	0	0	0	1	0	NA	0	0	0	0	0	0
Nutrient loading	0	0	0	0	0	0	0	0	0	0	0	0
Stratification	0	0	0	0	0	0	0	0	0	0	0	0
Deep circulation shutdown	0	0	0	0	0	0	0	0	0	0	0	0
Regional circulation change	?	0	0	0	0	0	0	0	0	0	0	0
Total impact climate	0	0	0	0	0	0	0	0	0	0	0	0
Mean impact climate	0	0	0	0	0	0	0	0	0	0	0	0
GRAND TOTAL	4	22	11	8	8	1	2	4	7	6	9	3
GRAND MEAN	0.138889	0.666667	0.333333	0.268519	0.277778	0.0277778	0.0740741	0.148148	0.203704	0.175926	0.296296	0.0833333
