# Supplementary material for: Man and the Last Great Wilderness: Human Impact on the Deep Sea
Source: PLoS One. 2011 Aug 1;6(8):e22588. doi: 10.1371/journal.pone.0022588 (PMC3148232; doi:10.1371/journal.pone.0022588)
Supplement: Table S2 — Expert assessment of present human impacts on the deep sea. For detailed legend see Table S1. (XLS) [file pone.0022588.s002.xls]

## Sheet: PRESENT
PRESENT IMPACT	MOR	SL	SC	CWC	CS	HV	SM	OMZ	AP	MnA	BP	HT
DISPOSAL
Clinker	0	0	0	?	?	NA	?	?	0	0	NA	0
Sewage	NA	0	0	0	NA	NA	NA	NA	NA	NA	0	NA
Dredge spoil	NA	0	0	0	NA	NA	NA	NA	NA	NA	0	NA
Pharmaceuticals	NA	0	NA	NA	NA	NA	NA	NA	NA	NA	0	0
Low-level radioactive waste	NA	0	0	NA	NA	NA	NA	NA	0	NA	NA	NA
Radionucleids	NA	0	NA	NA	NA	NA	NA	NA	0	0	NA	NA
Chemical cont.: CFCs	?	?	?	?	?	NA	?	?	?	?	0	?
Chemical cont.: PAHs	NA	0	0	?	0	NA	?	?	?	?	?	?
Large structures (wrecks)	NA	1	1	?	?	NA	?	?	1	1	NA	?
Munitions	NA	1	1	NA	NA	NA	NA	NA	?	?	NA	?
CO2	NA	0	NA	NA	0	NA	NA	NA	0	0	NA	0
Total impact disposal	0	4	4	2	0	1	0	0	3	1	0	0
Mean impact disposal	0	0.333333	0.333333	0.166667	0	0.0833333	0	0	0.25	0.0833333	0	0
EXPLOITATION
Trawling	2	4	2	5	2	NA	4	2	0	NA	2	NA
Long-lining	2	4	3	3	2	NA	3	2	0	NA	1	NA
Ghost fishing	1	2	2	2	1	NA	2	2	2	NA	NA	?
Mining	0	1	NA	NA	NA	0	0	0	NA	0	NA	NA
Oil and gas	NA	1	1	1	*2	NA	NA	1	1	NA	NA	NA
Underwater cables	1	1	1	1	1	NA	NA	1	1	1	NA	1
Pipelines	NA	2	NA	2	3	NA	NA	3	NA	NA	NA	NA
Science	1	1	1	1	1	1	2	1	0	0	NA	0
Acoustics	?	?	?	?	?	?	?	?	?	?	2	?
Total impact exploitation	6	14	10	13	9	1	11	10	2	0	5	0
Mean impact exploitation	0.666667	1.55556	1.11111	1.44444	1	0.111111	1.22222	1.11111	0.222222	0	0.555556	0
ACIDIFICATION & CLIMATE
Aocean acidification	0	0	0	0	0	NA	0	0	0	0	0	0
Warming temperature	?	1	?	?	?	NA	?	1	1	NA	0	?
Hypoxia	0	1	0	1	0	NA	2	3	0	0	2	NA
Nutrient loading	0	2	2	1	0	0	1	1	1	1	1	?
Stratification	0	0	0	0	0	0	0	0	0	0	0	0
Deep circulation shutdown	0	0	0	0	0	0	0	0	0	0	0	0
Regional circulation change	?	1	1	0	0	0	0	0	0	0	0	0
Total impact climate	0	5	3	2	0	0	3	5	2	1	3	0
Mean impact climate	0	0.714286	0.428571	0.285714	0	0	0.428571	0.714286	0.285714	0.142857	0.428571	0
GRAND TOTAL	6	23	17	17	9	2	14	15	7	2	8	0
GRAND MEAN	0.222222	0.867725	0.624339	0.632275	0.333333	0.0648148	0.550265	0.608466	0.252646	0.0753968	0.328042	0
