# Supplementary material for: Man and the Last Great Wilderness: Human Impact on the Deep Sea
Source: PLoS One. 2011 Aug 1;6(8):e22588. doi: 10.1371/journal.pone.0022588 (PMC3148232; doi:10.1371/journal.pone.0022588)
Supplement: Table S3 — Expert assessment of estimated future human impacts on the deep sea. For detailed legend see Table S1. (XLS) [file pone.0022588.s003.xls]

## Sheet: FUTURE
FUTURE IMPACT	MOR	SL	SC	CWC	CS	HV	SM	OMZ	AP	MnA	BP	HT
DISPOSAL
Clinker	0	0	0	0	0	NA	0	0	0	0	NA	0
Sewage	NA	0	0	0	NA	NA	NA	NA	NA	NA	0	NA
Dredge spoil	NA	0	0	0	NA	NA	NA	NA	NA	NA	0	NA
Pharmaceuticals	NA	0	NA	NA	NA	NA	NA	NA	NA	NA	0	0
Low-level radioactive waste	NA	0	0	NA	NA	NA	NA	NA	0	NA	NA	NA
Radionucleids	NA	?	NA	NA	NA	NA	NA	NA	?	NA	NA	NA
Chemical cont.: CFCs	?	?	?	?	?	NA	?	?	?	NA	0	?
Chemical cont.: PAHs	NA	0	0	0	0	NA	0	0	0	0	0	0
Large structures (wrecks)	NA	1	1	?	?	NA	?	?	1	1	NA	?
Munitions	NA	1	1	NA	NA	NA	NA	NA	?	?	NA	?
CO2	NA	1	NA	NA	2	NA	NA	NA	2	2	NA	1
Total impact disposal	0	7	6	4	2	1	0	0	5	5	0	1
Mean impact disposal	0	0.583333	0.5	0.333333	0.166667	0.0833333	0	0	0.416667	0.416667	0	0.0833333
EXPLOITATION
Trawling	2	4	3	5	2	NA	5	2	1	NA	1	NA
Long-lining	2	4	4	3	2	NA	3	2	1	NA	1	NA
Ghost fishing	1	3	3	3	2	NA	3	2	2	2	NA	?
Mining	1	1	NA	NA	NA	5	2	1	NA	3	2	NA
Oil and gas	NA	1	1	1	1	NA	NA	1	1	NA	NA	NA
Underwater cables	1	1	1	1	1	NA	NA	1	1	1	NA	1
Pipelines	NA	4	NA	2	3	NA	NA	3	NA	NA	1	NA
Science	1	1	1	1	1	1	2	1	0	0	1	1
Acoustics	?	?	?	?	?	?	?	?	?	?	3	?
Total impact exploitation	7	17	11	14	10	6	15	11	4	5	9	1
Mean impact exploitation	0.777778	1.88889	1.22222	1.55556	1.11111	0.666667	1.66667	1.22222	0.444444	0.555556	1	0.111111
ACIDIFICATION & CLIMATE
Ocean acidification	1	2	2	3	1	NA	1	1	1	1	2	1
Warming temperature	1	1	1	2	2	NA	2	1	1	1	1	NA
Hypoxia	0	3	1	1	0	NA	2	4	0	0	2	NA
Nutrient loading	1	5	5	2	1	0	2	1	2	2	1	1
Stratification	5	5	5	5	2	2	4	5	5	5	5	2
Deep circulation shutdown	5	5	5	5	5	5	5	5	5	5	5	5
Regional circulation change	?	4	4	4	2	1	4	4	2	2	2	1
Total impact climate	13	25	22	22	11	8	20	1	16	16	18	10
Mean impact climate	1.85714	3.57143	3.14286	3.14286	1.57143	1.14286	2.85714	0.142857	2.28571	2.28571	2.57143	1.42857
GRAND TOTAL	20	49	39	40	23	15	35	12	25	26	27	12
GRAND MEAN	0.878307	2.01455	1.62169	1.67725	0.949735	0.630952	1.50794	0.455026	1.04894	1.08598	1.19048	0.541005
